# Supplementary material for: Is Active Moss Biomonitoring Comparable to Air Filter Standard Sampling?
Source: Int J Environ Res Public Health. 2022 Apr 13;19(8):4706. doi: 10.3390/ijerph19084706 (PMC9024558; doi:10.3390/ijerph19084706)
Supplement: Supplementary file 1 [file ijerph-19-04706-s001.zip]

Archive with 4 entries (4 files):
- Table S1.pdf
- Table S2_v1.xlsx
- Table S3_v1.xlsx
- Table S4_v1.xlsx
