# Supplementary material for: Is Active Moss Biomonitoring Comparable to Air Filter Standard Sampling?
Source: Int J Environ Res Public Health. 2022 Apr 13;19(8):4706. doi: 10.3390/ijerph19084706 (PMC9024558; doi:10.3390/ijerph19084706)
Supplement: Supplementary file 1 [file ijerph-19-04706-s001.zip › Table S2_v1.xlsx]

## Sheet: ANCOVA
Table S2. Structural parameters (Estimate) of the linear model describing changes in element (Element) concentration in plant in relation to time of exposure.
Description	Parameter	Element	Estimate	Std. Error	t.stat.	p-value	CI 2.5%	CI 97.5%
Concentration in Dp for t=0	Intercept for Dp	Mn	2.27913	0.0227718	100.086	1.20361e-47	2.23303	2.32523
Concentration difference Pl-Dp for t=0	Specie Pl	Mn	0.0975898	0.0318503	3.06401	0.00400341	0.0331122	0.162067
Concentration difference Sp-Dp for t=0	Specie Sp	Mn	-0.182277	0.0318503	-5.72293	1.36609e-06	-0.246755	-0.117799
Slope for concentration changes in Dp	Time slope for Dp	Mn	0.0066203	0.0109093	0.606849	0.54756	-0.0154644	0.028705
Difference in the slopes’ of concentration changes Pl-Dp	Diff. in Pl time slope	Mn	-0.0127696	0.0150091	-0.850789	0.400216	-0.043154	0.0176148
Difference in the slopes’ of concentration changes Sp-Dp	Diff. in Sp time slope	Mn	-0.00260912	0.0150091	-0.173835	0.862918	-0.0329935	0.0277753
Concentration in Dp for t=0	Intercept for Dp	Fe	5.30622	0.0649422	81.7068	2.59183e-44	5.17475	5.43769
Concentration difference Pl-Dp for t=0	Specie Pl	Fe	-0.361247	0.0908329	-3.97705	0.000302274	-0.545128	-0.177365
Concentration difference Sp-Dp for t=0	Specie Sp	Fe	-0.40843	0.0908329	-4.4965	6.31051e-05	-0.592311	-0.224548
Slope for concentration changes in Dp	Time slope for Dp	Fe	0.316007	0.0311119	10.1571	2.20964e-12	0.253024	0.37899
Difference in the slopes’ of concentration changes Pl-Dp	Diff. in Pl time slope	Fe	0.00143422	0.0428041	0.0335066	0.973446	-0.0852181	0.0880865
Difference in the slopes’ of concentration changes Sp-Dp	Diff. in Sp time slope	Fe	-0.169171	0.0428041	-3.95221	0.00032532	-0.255823	-0.0825185
Concentration in Dp for t=0	Intercept for Dp	Cu	1.99711	0.0474772	42.0647	1.75893e-33	1.901	2.09323
Concentration difference Pl-Dp for t=0	Specie Pl	Cu	-0.00986222	0.066405	-0.148516	0.882721	-0.144292	0.124568
Concentration difference Sp-Dp for t=0	Specie Sp	Cu	-0.654637	0.066405	-9.85825	5.06931e-12	-0.789067	-0.520207
Slope for concentration changes in Dp	Time slope for Dp	Cu	0.127717	0.0227449	5.61518	1.91974e-06	0.0816721	0.173761
Difference in the slopes’ of concentration changes Pl-Dp	Diff. in Pl time slope	Cu	-0.0270799	0.0312927	-0.865373	0.392265	-0.0904286	0.0362689
Difference in the slopes’ of concentration changes Sp-Dp	Diff. in Sp time slope	Cu	-0.0424538	0.0312927	-1.35667	0.182892	-0.105803	0.020895
Concentration in Dp for t=0	Intercept for Dp	Zn	3.40067	0.0438329	77.5828	1.83385e-43	3.31194	3.48941
Concentration difference Pl-Dp for t=0	Specie Pl	Zn	0.520111	0.0613078	8.4836	2.67459e-10	0.396	0.644222
Concentration difference Sp-Dp for t=0	Specie Sp	Zn	0.0766457	0.0613078	1.25018	0.218879	-0.0474655	0.200757
Slope for concentration changes in Dp	Time slope for Dp	Zn	0.19026	0.020999	9.06042	4.92134e-11	0.147749	0.23277
Difference in the slopes’ of concentration changes Pl-Dp	Diff. in Pl time slope	Zn	-0.0564769	0.0288907	-1.95485	0.0579865	-0.114963	0.0020092
Difference in the slopes’ of concentration changes Sp-Dp	Diff. in Sp time slope	Zn	-0.0719956	0.0288907	-2.492	0.0171819	-0.130482	-0.0135095
Concentration in Dp for t=0	Intercept for Dp	Cd	-0.815022	0.0404364	-20.1556	6.89543e-22	-0.896881	-0.733162
Concentration difference Pl-Dp for t=0	Specie Pl	Cd	-0.0254869	0.0565572	-0.450639	0.654811	-0.139981	0.0890073
Concentration difference Sp-Dp for t=0	Specie Sp	Cd	0.0813181	0.0565572	1.4378	0.158675	-0.033176	0.195812
Slope for concentration changes in Dp	Time slope for Dp	Cd	0.0860877	0.0193719	4.44396	7.41061e-05	0.0468714	0.125304
Difference in the slopes’ of concentration changes Pl-Dp	Diff. in Pl time slope	Cd	-0.00965504	0.026652	-0.362263	0.719163	-0.0636093	0.0442992
Difference in the slopes’ of concentration changes Sp-Dp	Diff. in Sp time slope	Cd	-0.0197225	0.026652	-0.740001	0.463847	-0.0736768	0.0342317
Concentration in Dp for t=0	Intercept for Dp	Hg	-3.02247	0.0792625	-38.1325	1.73862e-32	-3.1828	-2.86215
Concentration difference Pl-Dp for t=0	Specie Pl	Hg	-0.441044	0.112094	-3.93459	0.00033284	-0.667776	-0.214312
Concentration difference Sp-Dp for t=0	Species Sp	Hg	-0.355186	0.112094	-3.16864	0.00297531	-0.581918	-0.128455
Slope for concentration changes in Dp	Time slope for Dp	Hg	0.175245	0.0366914	4.7762	2.53115e-05	0.10103	0.249461
Difference in the slopes’ of concentration changes Pl-Dp	Diff. in Pl time slope	Hg	0.0970222	0.0518895	1.86978	0.0690345	-0.00793425	0.201979
Difference in the slopes’ of concentration changes Sp-Dp	Diff. in Sp time slope	Hg	-0.032586	0.0518895	-0.627988	0.533672	-0.137542	0.0723704
Concentration in Dp for t=0	Intercept for Dp	Pb	1.69573	0.17493	9.69374	8.0462e-12	1.3416	2.04986
Concentration difference Pl-Dp for t=0	Specie Pl	Pb	-0.190816	0.24467	-0.779891	0.440286	-0.686125	0.304493
Concentration difference Sp-Dp for t=0	Specie Sp	Pb	0.105111	0.24467	0.429601	0.669912	-0.390198	0.600419
Slope for concentration changes in Dp	Time slope for Dp	Pb	0.112036	0.0838038	1.33688	0.18921	-0.0576162	0.281688
Difference in the slopes’ of concentration changes Pl-Dp	Diff. in Pl time slope	Pb	0.0118854	0.115298	0.103083	0.918439	-0.221524	0.245295
Difference in the slopes’ of concentration changes Sp-Dp	Diff. in Sp time slope	Pb	-0.220122	0.115298	-1.90915	0.0638147	-0.453532	0.0132869
Standard Errors (Std. Error), t statistics (t.stat.), p-values (p-value) for H0: Estimate=0, and limits (CI 2.5%, CI 97.5%) of the 95% confidence interval are shown
