# Supplementary material for: Is Active Moss Biomonitoring Comparable to Air Filter Standard Sampling?
Source: Int J Environ Res Public Health. 2022 Apr 13;19(8):4706. doi: 10.3390/ijerph19084706 (PMC9024558; doi:10.3390/ijerph19084706)
Supplement: Supplementary file 1 [file ijerph-19-04706-s001.zip › Table S3_v1.xlsx]

## Sheet: Arkusz1
Table S3. Estimates of co-variability type in pairs of elements' concentrations during periods of expositions.
First month
variable1	variable2	lower quant.	t	upper quant.	Co-variation
Mn	Fe	0.890535	1.26143	1.23131	negative
Mn	Cu	0.91262	0.916057	1.09373	random
Mn	Zn	0.818165	1.24073	1.27569	random
Mn	Pb	0.962696	2.56016	2.52278	negative
Fe	Cu	0.0235888	0.061647	0.0624141	random
Fe	Zn	0.0596991	0.134887	0.154584	random
Fe	Pb	0.331339	0.309033	0.563635	positive
Cu	Zn	0.0580246	0.108711	0.120433	random
Cu	Pb	0.371224	0.5206	0.510187	negative
Zn	Pb	0.35225	0.353643	0.690432	random
Second month
variable1	variable2	lower quant.	t	upper quant.	Co-variation
Mn	Fe	0.809643	1.0912	1.06552	negative
Mn	Cu	0.783141	0.892959	1.04993	random
Mn	Zn	0.754519	1.10249	1.15213	random
Mn	Pb	1.0433	2.45034	2.46267	random
Fe	Cu	0.0214023	0.0368448	0.0641237	random
Fe	Zn	0.0414401	0.10246	0.108517	random
Fe	Pb	0.334445	0.348019	0.514058	random
Cu	Zn	0.0412563	0.0974645	0.109247	random
Cu	Pb	0.344569	0.455679	0.528858	random
Zn	Pb	0.328176	0.323018	0.611224	positive
Third month
variable1	variable2	lower quant.	t	upper quant.	Co-variation
Mn	Fe	0.833629	1.02792	1.0123	negative
Mn	Cu	0.821725	0.923265	0.959908	random
Mn	Zn	0.690558	1.1375	1.20663	random
Mn	Pb	1.05537	2.59853	2.59886	random
Fe	Cu	0.00941665	0.019429	0.0245439	random
Fe	Zn	0.0670727	0.136964	0.134171	negative
Fe	Pb	0.418018	0.437463	0.559867	random
Cu	Zn	0.0704094	0.0781605	0.110624	random
Cu	Pb	0.447925	0.467406	0.547303	random
Zn	Pb	0.40725	0.384347	0.79583	positive
Variable1 and variable2 indicate elements' name, t is variance of concentrations' log ratios, lower quant. and upper quant. are respectively 2.5% and 97.5% quantiles of the t parameter distribution, and Co-variation announces type of character of co-variability (increase in variable1 concentration followed by increase in variable2 concentration is marked by yellow background)
