# Supplementary material for: Is Active Moss Biomonitoring Comparable to Air Filter Standard Sampling?
Source: Int J Environ Res Public Health. 2022 Apr 13;19(8):4706. doi: 10.3390/ijerph19084706 (PMC9024558; doi:10.3390/ijerph19084706)
Supplement: Supplementary file 1 [file ijerph-19-04706-s001.zip › Table S4_v1.xlsx]

## Sheet: lm
	Table S4. Structural parameters (Estimate) of the linear model describing changes in photochemical quantum yield (POY) in relation to element's concentration and the plant species (Species).
Table S3.	Element	Species	Estimate	Std. Error	t.stat.	p-value	CV [%]
Intercept	Mn	Pl	0.0803943	0.077385	1.03889	0.302706
Time slope	Mn	Pl	-0.00622849	0.00404361	-1.54033	0.128335
Concentration slope	Mn	Pl	0.000260505	0.000335394	0.776714	0.440145	2.58634
Intercept	Mn	Sp	0.0746475	0.0293264	2.5454	0.0129975
Time slope	Mn	Sp	-0.00743754	0.00355896	-2.0898	0.0400722
Concentration slope	Mn	Sp	0.000311755	0.000214362	1.45434	0.150081	6.69099
Intercept	Mn	Dp	0.14908	0.0618392	2.41077	0.0193524
Time slope	Mn	Dp	0.00912001	0.00559539	1.62991	0.10894
Concentration slope	Mn	Dp	-0.000103377	0.000335723	-0.307922	0.759326	4.30102
Intercept	Fe	Pl	0.112192	0.0164469	6.82151	3.58152e-09
Time slope	Fe	Pl	-0.019105	0.00805199	-2.37271	0.0206265
Concentration slope	Fe	Pl	0.000204081	0.000109388	1.86566	0.0666023	6.70899
Intercept	Fe	Sp	0.0969752	0.0461915	2.09942	0.0391904
Time slope	Fe	Sp	-0.0114576	0.00972302	-1.1784	0.242411
Concentration slope	Fe	Sp	0.000148302	0.000353545	0.419472	0.676087	4.45731
Intercept	Fe	Dp	0.0611693	0.013016	4.69954	1.83862e-05
Time slope	Fe	Dp	-0.018538	0.00591922	-3.13183	0.00280414
Concentration slope	Fe	Dp	0.0003199	5.26826e-05	6.07221	1.30598e-07	11.8959
Intercept	Cu	Pl	0.086018	0.0412269	2.08645	0.0408653
Time slope	Cu	Pl	-0.0105154	0.00523294	-2.00946	0.0486441
Concentration slope	Cu	Pl	0.00726893	0.00545	1.33375	0.186941	4.55021
Intercept	Cu	Sp	0.138718	0.0363492	3.81626	0.000278976
Time slope	Cu	Sp	-0.0054615	0.00501064	-1.08998	0.279259
Concentration slope	Cu	Sp	-0.00600398	0.00948889	-0.632738	0.528855	3.83293
Intercept	Cu	Dp	0.024778	0.0554155	0.447131	0.656569
Time slope	Cu	Dp	-0.00365325	0.00796789	-0.458497	0.648436
Concentration slope	Cu	Dp	0.0136484	0.00709958	1.92242	0.0598349	4.66459
Intercept	Zn	Pl	0.0494145	0.0522473	0.945781	0.347763
Time slope	Zn	Pl	-0.017718	0.00776259	-2.28249	0.0257408
Concentration slope	Zn	Pl	0.00176051	0.00100416	1.75321	0.0842801	4.5486
Intercept	Zn	Sp	0.133356	0.0334121	3.99126	0.000153233
Time slope	Zn	Sp	-0.00518724	0.00592919	-0.874865	0.384478
Concentration slope	Zn	Sp	-0.000542893	0.00103064	-0.526754	0.59994	5.01707
Intercept	Zn	Dp	0.042812	0.0517598	0.827127	0.411805
Time slope	Zn	Dp	-0.0126249	0.0132601	-0.9521	0.345289
Concentration slope	Zn	Dp	0.00293668	0.00171832	1.70904	0.093185	4.37224
Intercept	Cd	Pl	0.0464449	0.0544496	0.852988	0.396798
Time slope	Cd	Pl	-0.00994905	0.00456476	-2.17953	0.032921
Concentration slope	Cd	Pl	0.203665	0.117308	1.73617	0.0872724	4.41402
Intercept	Cd	Sp	0.0863745	0.0385031	2.24332	0.0278695
Time slope	Cd	Sp	-0.00882945	0.0038828	-2.27399	0.0258669
Concentration slope	Cd	Sp	0.058688	0.0747112	0.785531	0.43465	5.57889
Intercept	Cd	Dp	0.0487969	0.061549	0.792814	0.431356
Time slope	Cd	Dp	0.00485422	0.00566355	0.857097	0.395179
Concentration slope	Cd	Dp	0.169123	0.126754	1.33426	0.187719	3.29962
Intercept	Hg	Pl	0.10923	0.015316	7.13174	1.01461e-09
Time slope	Hg	Pl	-0.0202649	0.00745829	-2.7171	0.00843106
Concentration slope	Hg	Pl	1.08855	0.485356	2.2428	0.0283262	11.6586
Intercept	Hg	Sp	0.0948349	0.0305167	3.10764	0.00267521
Time slope	Hg	Sp	-0.0112275	0.00613059	-1.8314	0.0710663
Concentration slope	Hg	Sp	0.624377	0.871569	0.716383	0.47601	7.04965
Intercept	Hg	Dp	0.133784	0.024933	5.36573	1.73242e-06
Time slope	Hg	Dp	0.00930683	0.00785204	1.18527	0.241099
Concentration slope	Hg	Dp	-0.0763253	0.502345	-0.151938	0.879802	13.8854
Intercept	Pb	Pl	0.106799	0.0125033	8.54169	3.19305e-12
Time slope	Pb	Pl	-0.00749456	0.00381139	-1.96636	0.0535301
Concentration slope	Pb	Pl	0.00626171	0.00201456	3.10822	0.00279162	30.4596
Intercept	Pb	Sp	0.136585	0.0131017	10.4249	3.57987e-16
Time slope	Pb	Sp	-0.00808154	0.00353491	-2.28621	0.0251053
Concentration slope	Pb	Sp	-0.00405827	0.00222821	-1.82131	0.0726011	25.7239
Intercept	Pb	Dp	0.111213	0.0233132	4.7704	1.43683e-05
Time slope	Pb	Dp	0.00761524	0.00512837	1.48492	0.143379
Concentration slope	Pb	Dp	0.00302888	0.00348238	0.869773	0.388274	14.7515
	Standard Errors (Std. Error), t statistics (t.stat), p-values (p-value) for H0: Estimate=0, and coefficient of variation (CV) are shown
